# Supplementary material for: Licochalcone A mitigates cisplatin-induced nephrotoxicity by inhibiting ferroptosis and mitochondrial dysfunction via the Nrf2/GPX4 axis
Source: Front Pharmacol. 2026 Apr 17;17:1759824. doi: 10.3389/fphar.2026.1759824 (PMC13132868; doi:10.3389/fphar.2026.1759824)
Supplement: Supplementary file 2 [file Table1.xlsx]

## Sheet: Peak Area
	IS	Alanine	Arginine	glutamate	glutamine	glycine	isoleucine	methionine	Phenylalanine	proline	serine	threonine	tryptophan	tyrosine	valine	citrulline	homocysteic acid	homocysteine	homoserine	ornithine	phenylpyruvate	s-adenosyl-l-methionine	taurine	3'-AMP	Cyclic AMP	Adenosine monophosphate	dCMP	Deoxyadenosine monophosphate	2'-Deoxyguanosine 5'-monophosphate	Guanosine monophosphate	Inosine 2'-phosphate	Uridine 2'-phosphate	Uridine 5'-monophosphate	Xanthylic acid	Adenine	cytosine	Hypoxanthine	Uracil	Xanthine	Cytidine	Deoxyuridine	Guanosine	Inosine	Uridine	ADP	CDP	dCDP	Cytidine triphosphate	dCTP
Sample Name	Area	Area	Area	Area	Area	Area	Area	Area	Area	Area	Area	Area	Area	Area	Area	Area	Area	Area	Area	Area	Area	Area	Area	Area	Area	Area	Area	Area	Area	Area	Area	Area	Area	Area	Area	Area	Area	Area	Area	Area	Area	Area	Area	Area	Area	Area	Area	Area	Area
Control 1	5965000	26230	180.3	597700	638700	44600	44600	49870	187500	665200	31770	356700	50140	3019	305400	47090	2883	5944	356700	88370	6741	10690	1110000	362500	179300	362500	18480	36930	362500	116600	20110	20110	233400	3333	285500	33860	14110	14800	447600	45340	59090	2834	517000	11030	46530	4723	12700	2681	2276
Control 2	6052000	27100	272.4	540100	682700	44510	44510	49380	175600	680900	31830	350500	50430	3306	332300	42290	1498	7270	350500	75500	5699	11560	1207000	359600	181300	359600	15600	41560	359600	120300	15680	15680	234100	1417	253600	35440	14060	10530	358200	45170	70650	1918	705200	14800	49940	5376	12570	2546	2818
Control 3	5787000	12540	148	552100	652200	40250	40250	53110	137400	626500	28530	340100	49660	2589	298200	48280	1667	4594	340100	86910	4106	9644	1133000	351100	174300	351100	16550	37460	351100	110400	17900	17900	234800	2421	395200	32740	12240	11600	444500	40360	64140	1554	680400	11380	47340	2533	11680	2124	2509
Control 4	5939000	23110	182.6	495100	605200	43380	43380	50940	169900	569000	28740	291400	49030	3123	273400	34310	819.1	5882	291400	64140	4592	7109	994800	372100	193200	372100	17080	45030	372100	108900	19880	19880	236200	2440	337500	31440	6177	11470	307900	38930	58510	2032	769200	11590	51570	4955	16130	3533	2116
Control 5	5946000	23200	149.9	563500	636100	38670	38670	45180	227300	622800	29260	288200	50080	2287	261400	42820	977.3	4191	288200	78390	5179	9371	992500	400400	182500	400400	16570	43690	400400	117700	10080	10080	230900	1883	260000	38880	13170	8438	396800	38720	60720	1201	727200	13960	52040	3488	13400	2198	1574
Cisplatin1	5954000	6234	80.4	169700	155600	9755	9755	12260	78440	129300	6653	28450	21020	940	61200	12400	1485	1402	28450	21770	1778	8814	108100	133500	111900	133500	6489	17430	133500	34070	8551	8551	49040	1095	373900	35650	31200	2034	97280	25790	16170	2410	460900	1834	61170	7133	8456	2217	1184
Cisplatin2	5987000	3646	107.9	105200	136800	9450	9450	9829	58050	109200	4856	31390	15530	728.2	50650	12190	714.3	626.7	31390	21350	1153	8982	86290	81930	64210	81930	11510	12130	81930	22120	8268	8268	26600	472.7	379100	36070	11340	1409	68360	20030	16210	2284	259600	1351	41300	4058	7281	905	472.5
Cisplatin3	5661000	5136	56.87	124200	114800	7214	7214	7093	41650	85250	5415	21730	11150	851.4	36730	7753	1654	508.3	21730	13010	292.4	7915	63440	49430	39230	49430	8904	7092	49430	14540	5306	5306	21800	350.5	202800	34970	15640	925.4	53830	17850	13110	1647	252100	2149	33540	3612	6582	528.7	883.6
Cisplatin4	5255000	2527	138.5	99600	114000	9007	9007	8464	32220	83450	5140	18950	14660	766.9	40570	8962	965	1324	18950	16550	1063	7650	61430	63950	53840	63950	10160	9226	63950	30200	9925	9925	31920	636.9	332200	30180	12390	1282	126100	20000	14980	3837	393300	5422	38550	4454	7297	1788	331.5
Cisplatin5	4407000	3978	83.77	122100	90600	6824	6824	5852	41340	63830	4206	15470	11390	468	32750	6892	422.8	487.6	15470	11860	586.2	6731	46420	58170	72220	58170	6968	11260	58170	22890	7836	7836	32450	443.8	106400	26180	11360	411.2	193200	16040	12210	2253	236900	4929	25150	4046	4206	322.7	448.4
Cisplatin+LicoA1	3625000	4438	87.1	190900	105700	10100	10100	9025	54830	230700	5868	21580	15860	1037	44720	12900	1611	1856	21580	20340	1036	5621	41330	115400	125200	115400	11920	23470	115400	34180	10890	10890	48150	235.8	275300	17970	6233	1295	171100	17890	13590	2489	307900	4277	26790	2761	7415	360.5	1436
Cisplatin+LicoA2	5681000	7643	186.5	307100	177000	12900	12900	19300	95890	396400	7224	29680	26220	2346	83120	30020	2470	2432	29680	56040	1743	5687	83920	202500	243600	202500	14900	41620	202500	63840	16170	16170	84340	1407	629600	31790	22270	3841	183000	39920	16240	4749	572700	7381	46890	4658	7727	1867	1807
Cisplatin+LicoA3	5771000	5359	199.1	177800	153900	11950	11950	13400	90120	344200	8520	48790	19650	1669	77870	22160	2817	1261	48790	38500	866.5	8773	48830	101100	177500	101100	18440	17520	101100	40060	10130	10130	43800	1375	367300	32300	7573	1772	260600	17680	19020	5080	417700	7678	27800	3711	9104	1007	1856
Cisplatin+LicoA4	5177000	5218	296	171500	134300	11130	11130	10510	68960	277100	6912	33300	17970	534.4	64410	17610	2437	1594	33300	31690	1361	9068	35940	97720	105000	120500	7717	19410	120500	38070	14980	14980	38820	264	289500	28170	7920	1939	124100	16860	16600	4277	425700	3876	30470	3974	10230	900	959.2
Cisplatin+LicoA5	4897000	4177	242.4	139500	115600	9654	9654	9618	56200	176600	5611	20830	16740	1628	50450	16530	2584	1099	20830	29050	975.6	8068	26620	84890	127300	84890	10860	24510	84890	27110	12490	12490	29380	672.4	276800	27840	7706	1734	88900	14440	13070	2426	289200	2831	33560	2882	8051	891.5	1161
[truncated: 42 more columns]
